# Supplementary material for: The Relationship between Obesity-Related Factors and Graves’ Orbitopathy: A Pilot Study
Source: Medicina (Kaunas). 2022 Nov 29;58(12):1748. doi: 10.3390/medicina58121748 (PMC9784517; doi:10.3390/medicina58121748)
Supplement: Supplementary file 1 [file medicina-58-01748-s001.zip]

Archive with 2 entries (2 files):
- 20220710.xlsx
- Supplement Table S1 .pdf
