# Supplementary material for: The Relationship between Obesity-Related Factors and Graves’ Orbitopathy: A Pilot Study
Source: Medicina (Kaunas). 2022 Nov 29;58(12):1748. doi: 10.3390/medicina58121748 (PMC9784517; doi:10.3390/medicina58121748)
Supplement: Supplementary file 1 [file medicina-58-01748-s001.zip › 20220710.xlsx]

## Sheet: Sheet1
case number	sex(a=male)	age(years)	Tx of GD(yrs)	GO time	height(cm)	weight(kg)	BMI	waist(cm)	central obesity(1=yes)	treatment period of GD(years)	DM+preDM(1=yes)	H/T(1=yes)	hyperlipidemia(1=yes)	smoking(broad speaking)(1=yes)	steroid usage(1=yes)	anti-thyroid drug(1=yes)	thyroidectomy(1=yes)	I131(1=yes)	thyroid dysfuction(1=yes)	TSH R Ab(%)	fasting glucose(mg/dL)	insulin(uIU/mL)	HOMA-IR	hs-CRP(mg/dL)	score of CAS	NOSPECT	surgery for GO	has GO	severity of GO
1	b	29	0.5	0.5	172	55	18.5911	70	0	0.5	0	0	0	0	0	1	0	0	1	90	87	3.07	0.659481	0.03	0	0	0	0	1
2	b	48	1	1	152	65	28.1337	81.5	1	1	0	0	0	1	0	1	0	0	1	44	95	2.43	0.57	0.07	0	1,post mullectomy and levetor m resection	1	1	3
3	a	39	1.5	1.5	180	66	20.3704	84	0	1.5	0	0	0	0	0	1	0	0	0	19	87	4.36	0.936593	0.06	0	0	0	0	1
4	a	31	0.5	0.2	170	66	20.7612	76	0	0.2	1	0	0	1	0	1	0	0	1	53	100	2.3	0.567901	0.2	2	2a	0	1	2
5	b	53	3	3	167	65	23.3067	81	1	3	0	0	0	0	0	1	0	0	0	21	90	4.87	1.08222	0.32	0	0	0	0	1
6	a	46	1	1	172	59	19.9432	74	0	1	0	0	0	1	0	1	0	0	0	33	98	5.52	1.3357	0.05	0	0	0	0	1
7	b	55	0.5	0.2	155	43	18.369	64	0	0.2	0	0	0	0	0	1	0	0	0	80	91	4.75	1.06728	0.09	1	20	0	1	2
8	b	29	2	2	155	52	21.6441	80	1	2	0	0	0	0	0	1	0	0	0	7	94	2.3	0.533827	0.1	0	0	0	0	1
9	b	23	2	2	163	55	20.7008	61	0	2	0	0	0	0	0	1	0	0	1	41	82	4.62	0.935407	0.02	0	0	0	0	1
10	b	36	1	1	154	52	21.9261	71	0	1	0	0	0	0	0	1	0	0	0	59	97	3.97	0.95084	0.23	2	2a,4b	0	1	3
11	b	44	7	7	156	47	19.313	74	0	7	0	0	0	0	0	1	0	0	0	56	95	2.3	0.539506	0.07	0	0	0	0	1
12	b	55	5	5	158	55	22.0317	74	0	5	0	0	0	0	0	1	0	0	0	50	85	3.2	0.671605	0.82	0	0	0	0	1
13	b	46	3	3	149	46	20.7198	71	0	3	0	0	0	1	0	1	0	0	0	12	90	2.81	0.624444	0.04	1	1,20	0	1	2
14	b	40	6	6	161	40	15.4315	59	0	6	0	0	0	1	0	1	0	0	0	18	75	2.04	0.377778	0.01	1	20,3a,4a	0	1	2
15	b	59	15	15	160	59	23.0469	78	0	15	0	0	0	0	0	1	1	1	0	41.7	96	6.29	1.49096	0.03	0	0	0	0	1
16	b	20	1	1	163	67	25.2174	85	1	1	0	0	0	0	0	1	0	0	1	65	82	16.34	3.30835	0.6	1	10,20,3a	0	1	2
17	b	27	1	1	158	65	26.0375	91	1	1	1	0	0	0	0	1	0	0	1	52	112	8.22	2.27319	0.59	0	3a,4a	0	1	2
18	b	27	10	10	163	55	20.7008	71	0	10	0	0	0	0	0	1	0	0	0	41	89	4.1	0.900988	0.04	0	0	0	0	1
19	b	39	5	5	158	58	23.2335	74	0	5	0	0	0	0	0	1	0	0	1	9	88	2.3	0.499753	0.06	0	0	0	0	1
20	b	44	13	13	160	53	20.7031	74	0	13	0	0	0	0	0	1	0	0	0	19	81	9.64	1.928	0.1	0	3a,4b	0	1	3
21	b	48	4	4	152	44.5	19.2607	64	0	4	0	0	0	0	0	1	0	0	0	21	75	0	0	0.02	0	0	0	0	1
22	b	62	15	15	159	66	26.1066	81.5	1	15	1	1	0	0	0	1	1	0	0	5	101	7.96	1.98509	0.15	0	0	0	0	1
23	a	28	11	11	180	79	24.3827	81.5	0	11	1	0	0	1	1	1	1	0	0	37	115	10.03	2.84802	1.58	0	20,3a,,4b	1	1	3
24	b	55	3	3	156	58	23.833	76.5	0	3	0	0	0	0	0	1	0	0	0	30	79	2.17	0.423284	0.01	0	4b	0	1	3
25	b	21	11	11	156	51	20.9566	69	0	11	1	0	0	0	0	1	0	0	0	24	105	6.16	1.59704	0.03	0	0	0	0	1
26	a	38	3	3	172.9	72.8	24.3524	94	1	3	0	1	1	0	0	1	0	0	0	5	85	1.65	0.346296	0.07	0	20,4a	0	1	2
27	b	42	0.5	0.5	160	60	23.4375	77	0	0.5	0	0	0	0	0	1	0	0	1	51	89	3.84	0.843852	0.06	0	0	0	0	1
28	b	62	10	10	155	62	25.8065	93	1	10	1	1	1	0	0	1	1	0	0	89.3	103	4.87	1.23854	0.08	0	20,3a,4a	0	1	2
29	b	41	0.5	0.5	150	43.5	19.3333	61	0	0.5	0	0	1	0	0	1	0	0	1	27	88	3.97	0.862617	0.26	2	2a	0	1	2
30	b	29	5	5	162	58	22.1003	69	0	5	0	0	0	0	0	1	0	0	0	25	95	3.72	0.872593	0.06	0	20,3a,4a	0	1	2
31	b	39	10	10	162	55	20.9572	79	0	10	0	0	0	0	0	1	0	0	0	47	83	3.72	0.76237	0.04	1	2a	0	1	2
32	b	35	7	7	152	46	19.91	64	0	7	0	0	0	0	0	1	0	0	0	31	88	6.29	1.36672	0.02	0	1	0	1	2
33	b	40	5	5	160	54	21.0938	72	0	5	0	0	0	0	0	1	0	0	0	9	87	5.39	1.15785	0.03	0	0	0	0	1
34	b	43	2.5	2.5	162	62	23.6244	74	0	2.5	0	0	0	0	0	1	0	0	0	6	96	13.12	3.10993	0.04	1	1,2b,4a	0	1	2
35	b	48	0.5	0.5	157	61	24.7475	76.5	0	0.5	0	0	0	0	0	1	0	0	0	69	91	6.42	1.44252	0.12	1	2a,4a	0	1	2
36	b	36	2	2	160.5	51	19.9219	66	0	2	0	0	0	1	0	1	0	0	0	30	87	4.75	1.02037	0.01	0	0	0	0	1
37	b	62	10	10	162	65	24.7676	88	1	10	1	1	1	0	0	1	0	0	0	16	117	8.61	2.48733	0.11	0	1,2a,4a,LLR resection	1	1	3
38	a	42	2.5	2.5	178	91	28.7211	94	1	2.5	0	1	0	1	0	1	0	0	0	13	90	11.18	2.48444	0.22	0	2a,3a	0	1	2
39	a	43	2	2	170	83	28.7197	84	0	2	1	0	0	1	0	1	0	0	0	63	100	12.99	3.20741	0.11	1	2a,3b,4c	1	1	3
40	b	20	4.5	4.5	158	46	18.4265	70	0	4.5	0	0	0	0	0	1	0	0	0	6	80	1.78	0.351605	0.02	0	0	0	0	1
41	b	65	3	3	147	54	24.9896	76.5	0	3	0	0	1	0	0	1	0	0	0	22	89	8.61	1.89207	0.09	0	1,decompression	1	1	3
42	a	48	20	20	177	80	25.5354	89	0	20	0	1	0	0	0	1	0	0	0	16	98	10.93	2.64479	0.24	0	1,3a,4a	0	1	2
43	a	35	1.8	2	170	83	28.7197	92	1	2	0	0	0	0	0	1	0	0	0	14	83	10.28	2.10677	0.16	0	0	0	0	1
44	a	47	11	11	174	63	20.8086	79	0	11	0	0	0	1	0	1	0	0	0	46	86	5.4	1.14667	0.03	0	0	0	0	1
45	b	48	7	7	163	56	21.0772	71	0	7	0	0	0	0	0	1	0	0	0	5	95	3.59	0.842099	0.19	0	0	0	0	1
46	b	24	0.8	1	163	46	17.3134	67	0	1	0	0	0	0	0	1	0	0	0	10	65	1.14	0.182963	0.02	0	0	0	0	1
47	a	49	2	2	171	64	21.8871	74	0	2	0	0	0	1	0	1	0	0	0	19	88	0	0	0.03	0	0	0	0	1
48	a	44	15	15	170	63	21.7993	76.5	0	15	0	0	0	1	0	1	0	0	1	38	99	10.8	2.64	0.07	0	0	0	0	1
49	b	54	12	12	161	61	23.533	90	1	12	0	0	0	0	0	1	1	0	0	13	89	5.26	1.1559	0.15	0	0	0	0	1
50	b	49	2.5	2.5	167	72	25.8166	77	0	2.5	0	0	0	0	0	1	0	0	0	54	96	6.68	1.58341	0.11	1	2a	0	1	2
51	a	28	0.5	0.5	172	52	17.5771	74	0	0.5	0	0	0	0	0	1	0	0	1	82	91	3.72	0.835852	0.02	1	2a,3a,4a	1	1	2
52	b	33	4	4	169	60	21.0077	72	0	4	0	0	0	0	0	1	0	0	1	71	95	3.33	0.781111	0.02	0	1	0	1	2
53	b	38	6	6	167	65	23.3067	86.5	1	6	1	0	0	0	0	1	0	0	1	90	112	1.65	0.456296	0.17	0	1,2b	0	1	2
54	b	38	2	2	162	52	19.8141	69	0	2	0	0	0	0	0	1	0	0	0	42	77	2.04	0.387852	0.01	0	0	0	0	1
55	b	53	13	13	147	50.5	23.3699	71	0	13	0	0	0	0	0	1	0	0	0	10	86	7.84	1.66479	0.06	0	0	0	0	1
56	b	52	1.5	1.5	152	72	31.1634	95.5	1	1.4	1	0	0	0	0	1	0	0	0	8	108	8.48	2.26133	0.37	0	1	0	1	2
57	b	37	3	3	160	47	18.3594	61	0	3	0	0	0	0	0	1	0	0	0	21	92	2.94	0.667852	0.01	0	1	0	1	2
58	b	51	1.5	1.5	158.5	56	22.291	71	0	1.5	0	0	0	0	0	1	0	0	0	20	88	5.13	1.11467	0.03	0	0	0	0	1
59	b	22	6	6	164	53	19.7055	66	0	6	0	0	0	1	0	1	0	0	0	50	89	2.81	0.617506	0.04	0	20,3a	0	1	2
60	b	29	0.5	0.5	160	66	25.7812	81.5	1	0.5	0	0	0	0	0	1	0	0	0	48	89	6.16	1.35368	0.08	0	0	0	0	1
61	b	39	3	3	163	63	23.7118	71	0	3	0	0	0	0	0	1	0	0	1	89	97	4.87	1.1664	0.05	0	1	0	1	2
62	a	25	4	4	173	65	21.7181	76.5	0	4	0	0	0	1	0	1	0	0	0	87	90	1.4	0.311111	0.2	0	3a	0	1	2
63	b	43	7	7	155	54	22.4766	66	0	7	0	0	0	0	0	1	0	0	0	67	94	5.9	1.36938	0.03	0	3a	0	1	2
64	b	37	1	1	160	70	27.3438	74	0	1	0	0	0	1	0	1	0	0	0	21	91	14.02	3.15017	0.11	0	3a	0	1	2
65	a	46	15	15	175	76	24.8163	86.5	0	15	0	0	0	1	0	1	0	0	0	23	94	3.07	0.712543	0.07	0	3a	0	1	2
66	a	41	13	13	165	55	20.202	74	0	13	0	0	0	0	0	1	0	1	1	79	82	1.65	0.334074	0.03	0	0	0	0	1
67	b	20	1	1	158	63	25.2363	76	0	1	0	0	0	0	0	1	0	0	1	76	88	6.03	1.31022	0.13	0	0	0	0	1
68	a	50	1	1	172	70	24.2215	89	0	1	0	0	0	1	0	1	0	0	0	12	91	47.89	10.7605	0.06	0	1	0	1	2
69	a	55	1.5	1.5	165	66	24.2424	97	1	1.5	0	0	0	0	0	1	0	0	0	41	99	10.28	2.51289	0.13	0	0	0	0	1
70	b	69	44	44	148	57	26.0226	97	1	44	1	0	0	1	0	1	1	0	1	75	109	10.4	2.79901	0.11	2	2a,4b	0	1	3
71	b	51	25	25	160	54	21.0938	75	0	25	0	0	0	0	0	1	1	0	0	5	94	1.27	0.294765	0.014	0	0	0	0	1
72	a	56	10	10	168	60	21.2585	80	0	10	1	0	0	0	0	1	0	0	1	90	113	1.01	0.281802	0.02	0	0	0	0	1
73	b	40	3	3	161	58	22.3757	66	0	3	0	0	0	0	1	1	0	0	0	19	83	6.68	1.36899	0.04	0	4b,decompression	1	1	3
74	b	53	0.5	0.5	161	78	30.0914	87	1	0.5	0	0	0	0	0	0	0	0	0	15	93	4.75	1.09074	0.25	0	4c	0	1	3
75	b	45	9	9	161	53	20.4467	79	0	9	1	0	0	0	0	1	0	0	1	77	108	6.16	1.64267	0.29	1	2b,decompression,eyelid resection	1	1	3
76	b	56	9	9	157	56	22.719	73	0	9	1	0	1	0	1	1	0	0	0	41	101	4.36	1.08731	0.13	0	decompressio,MR resection,mullerectomy	1	1	3
77	b	65	12	12	151	65	28.5075	97	1	12	0	0	0	0	0	1	0	0	0	39	97	6.29	1.50649	0.04	0	0	0	0	1
78	b	27	15	15	167	60	21.5139	64	0	15	0	0	0	0	0	1	0	0	1	97	83	9.5	2.27531	0.02	0	0	0	0	1
79	b	49	5	5	156	67.5	27.7367	80	1	5	0	0	0	0	0	1	0	0	0	24	87	6.15	1.32111	0.1	0	0	0	0	1
80	b	44	16	16	168	60	21.2585	64	0	16	0	0	0	0	0	1	1	0	0	56	83	2	0.409877	0.04	0	0	0	0	1
81	b	53	7	7	162	53	20.1951	64	0	7	0	0	0	0	0	1	0	0	0	46	94	8.7	2.01926	0.01	0	0	0	0	1
82	b	29	6	6	163	53	19.9481	70	0	6	0	0	0	0	0	1	0	0	0	6	83	2.61	0.534889	0.02	0	0	0	0	1
83	a	32	4	4	176	81	26.1493	90	1	4	0	0	0	1	0	1	0	0	0	18	93	8.28	1.90133	0.68	0	0	0	0	1
84	b	39	1.2	1.2	163	48	18.0662	71	0	1.2	0	0	0	0	0	1	0	0	0	22	79	2.54	0.495457	0.03	0	0	0	0	1
